# Supplementary material for: Version control of pathway models using XML patches
Source: BMC Syst Biol. 2009 Mar 17;3:34. doi: 10.1186/1752-0509-3-34 (PMC2674044; doi:10.1186/1752-0509-3-34)
Supplement: Additional file 1 — XML diff and patch tool. Source code for the tool described in this paper. Instructions for installation and use are included in the file. [file 1752-0509-3-34-S1.zip]

Archive with 12 entries (11 files):
- xmldiff-0.11/
- xmldiff-0.11/applypatch.py
- xmldiff-0.11/flattenids.py
- xmldiff-0.11/makepatch.py
- xmldiff-0.11/modeltools.py
- xmldiff-0.11/patchgui.py
- xmldiff-0.11/rawdiff.py
- xmldiff-0.11/settings.py
- xmldiff-0.11/tester.py
- xmldiff-0.11/xmlfunctions.py
- xmldiff-0.11/README
- xmldiff-0.11/gpl.txt
