# Supplementary material for: Version control of pathway models using XML patches
Source: BMC Syst Biol. 2009 Mar 17;3:34. doi: 10.1186/1752-0509-3-34 (PMC2674044; doi:10.1186/1752-0509-3-34)
Supplement: Additional file 1 — XML diff and patch tool. Source code for the tool described in this paper. Instructions for installation and use are included in the file. [file 1752-0509-3-34-S1.zip › xmldiff-0.11/applypatch.py]

#!/usr/bin/python

from xmlfunctions import *

import sys
import pxdom
from xml import xpath


import pdb
_pdb = pdb.Pdb()
breakpoint = _pdb.set_trace

flattentags = ["species", "compartment", "reaction"]

class PatchApplicator:
	# if base is a string, this constructor assumes it's a filename.
	# otherwise, it assumes it's a dom
	def __init__(self, base, patchfiles):
		self.basedom = domOrFile(base)
		self.basedom = flattenIDs(self.basedom, flattentags)
		self.patchfiles = patchfiles

	def applyAllPatches(self):
		print >> sys.stderr, "applying all patches"
		for patchfile in self.patchfiles:
			print >> sys.stderr, "applying patch in file", patchfile
			self.applyPatch(patchfile)
		return self.basedom

	def applyPatch(self, patch):
		patchdom = domOrFile(patch)
		changes = patchdom.getElementsByTagName("change")
		for changeelem in changes:
			changetype = changeelem.getAttribute("type")
			changepath = changeelem.getAttribute("path")
			insertbefore = changeelem.getAttribute("insertbefore")
			if changetype == "addition":
				if not self.applyAddition(changepath, changeelem, insertbefore):
					print "addition failed"
					PrettyPrint(changeelem)
			elif changetype == "deletion":
				if not self.applyDeletion(changepath):
					print "remove failed"
					PrettyPrint(changeelem)
			elif changetype == "replacement":
				if not self.applyReplacement(changepath, changeelem):
					print "replace failed"
					PrettyPrint(changeelem)
			else:
				print "change type", changetype, "not implemented"

	def getChangeContent(self, changeelem):
		rawaddelems = changeelem.childNodes
		addelems = []
		# trim out whitespace nodes
		for elem in rawaddelems:
			if elem.nodeValue and not elem.nodeValue.strip():
				continue
			else:
				addelems.append(elem)
		if len(addelems) > 1:
			print "More than one element in addition change!"
			return None
		return addelems[0]
		

	def applyAddition(self, addpath, changeelem, insertbefore):
		addelem = self.getChangeContent(changeelem)
		if not addelem:
			return None
		insertcands = xpath.Evaluate(addpath, self.basedom)
		insertnode = None
		if len(insertcands) > 1:
			print "More than one insertion point!"
			return None
		if not insertcands:
			print "Could not find insertion point!"
			return None
		insertnode = insertcands[0]
		thisinsertnode = self.basedom.importNode(addelem, True)
		if not self.isDuplicate(addpath, thisinsertnode):
			# this is a bit hacky. It's because Copasi requires XML nodes in a certain order
			if insertbefore:
				ibnode = xpath.Evaluate(insertbefore, self.basedom)[0]
				insertnode.insertBefore(thisinsertnode, ibnode)
			else:
				insertnode.appendChild(thisinsertnode)
		else:
			print "not inserting duplicate with id:", thisinsertnode.getAttribute("id")
		return 1

	def applyDeletion(self, deletionpath):
		deletecands = xpath.Evaluate(deletionpath, self.basedom)
		if len(deletecands) > 1:
			print "More than one deletion point!"
			return None
		if not deletecands:
			print "Could not find deletion point!"
			return None
		deletenode = deletecands[0]
		deletenode._get_parentNode().removeChild(deletenode)
		return 1
		
	def applyReplacement(self, replacepath, changeelem):
		replaceelem = self.getChangeContent(changeelem)
		replacementcands = xpath.Evaluate(replacepath, self.basedom)
		if len(replacementcands) > 1:
			print "More than one replacement point!", replacepath
			return None
		if not replacementcands:
			print "Could not find replacement point!", replacepath
			return None
		nodetoreplace = replacementcands[0]
		localreplaceelem = self.basedom.importNode(replaceelem, True)
		nodetoreplace._get_parentNode().replaceChild(localreplaceelem, nodetoreplace)
		return 1

	def isDuplicate(self, addpath, addnode):
		nodename = addnode._get_nodeName()
		nodeid = addnode.getAttribute("id")
		insertionxpath = "%s/%s[@id='%s']" % (addpath, nodename, nodeid)
		return xpath.Evaluate(insertionxpath, self.basedom)

	def dumpFinal(self, out=None):
		if not out:
			PrettyPrint(self.basedom)
		else:
			PrettyPrintFile(self.basedom, out)

if __name__ == "__main__":
	if len(sys.argv) < 3:
		print "usage ./applypatch.py <base.xml> <patch.xml>"
		sys.exit(1)
	basexml = sys.argv[1]
	changexmls = sys.argv[2:]
	patch = PatchApplicator(basexml, changexmls)
	finaldom = patch.applyAllPatches()
	PrettyPrint(finaldom)
