# Supplementary material for: Version control of pathway models using XML patches
Source: BMC Syst Biol. 2009 Mar 17;3:34. doi: 10.1186/1752-0509-3-34 (PMC2674044; doi:10.1186/1752-0509-3-34)
Supplement: Additional file 1 — XML diff and patch tool. Source code for the tool described in this paper. Instructions for installation and use are included in the file. [file 1752-0509-3-34-S1.zip › xmldiff-0.11/flattenids.py]

#!/usr/bin/python

# This is really a testbed place for xmlfunctions to go into xmlfunctions.py

from xmlfunctions import *

import pxdom
import sys
from StringIO import *
import string
import xml.dom.ext

import pdb
_pdb = pdb.Pdb()
breakpoint = _pdb.set_trace


def sortElements(dom):
	baseelement = dom.documentElement
	searchspace = [baseelement]
	while searchspace:
		thiselement = searchspace.pop()
		# sort the child elements
		thiselement.childNodes.sort(xmlcmp)
		# add the child elements to the search list
		for node in thiselement.childNodes:
			if isElement(node):
				searchspace.append(node)
						
def isElement(xmlnode):
	return xmlnod._get_nodeType() == dom.ELEMENT_NODE


def xmlcmp(elem1, elem2):
	if not isElement(elem1) or not isElement(elem2):
		return 0
	name1 = elem1.getAttribute("name")
	name2 = elem2.getAttribute("name")
	return cmp(name1, name2)

if __name__=="__main__":
	if len(sys.argv) != 2:
		print "usage: ./flattenids.py <file.xml>"
		sys.exit(1)
	infile = sys.argv[1]
	dom = pxdom.parse(infile)
#	sortElements(dom)
	newdom = flattenIDs(dom, ["species", "compartment", "reaction"])
	PrettyPrint(newdom)
	
