# Supplementary material for: Version control of pathway models using XML patches
Source: BMC Syst Biol. 2009 Mar 17;3:34. doi: 10.1186/1752-0509-3-34 (PMC2674044; doi:10.1186/1752-0509-3-34)
Supplement: Additional file 1 — XML diff and patch tool. Source code for the tool described in this paper. Instructions for installation and use are included in the file. [file 1752-0509-3-34-S1.zip › xmldiff-0.11/makepatch.py]

#!/usr/bin/python

from xmlfunctions import *

import sys
import os.path
# we're using pxdom because it has DOM level 3 support.
#import xml.dom.minidom 
import xml.dom.ext
from xml import xpath
import pxdom

# command line tool as a test to build an XML "patch" file
# the patch file itself is expressed in XML and contains a set of three possible operations:
# 1. An element insertion. This includes an insertion point and the element (verbatim) to be inserted
# 2. An element deletion. Refer to an element to delete.
# 3. An element change. The specific root to the element (or attribute) to change and the new value. ***(not currently implemented)***

# note that this class is only really necessary to build a patch. If one has already been built
# and is in some XML file somewhere, it can be reconstructed using a PatchWrapper object

import pdb
_pdb = pdb.Pdb()
breakpoint = _pdb.set_trace

flattentags = ["species", "compartment", "reaction"]

class XMLPatch:
	def __init__(self, base, change, desc="", dependson=[], exclusions=[]):
		self.patchdom = None
		self.initialisePatch(desc, dependson, exclusions)
		self.buildXMLPatch(base, change)

	def initialisePatch(self, desc, dependson, exclusions):
		self.patchdom = pxdom.Document()
		descnode = self.patchdom.createElement("description")
		self.patchroot = self.patchdom.createElement("changes")
		self.patchdom.appendChild(self.patchroot)
		self.patchroot.appendChild(descnode)
		desctext = self.patchdom.createTextNode(desc)
		descnode.appendChild(desctext)
		if dependson:
			depsnode = self.patchdom.createElement("dependencylist")
			self.patchroot.appendChild(depsnode)
		for dependency in dependson:
			depnode = self.patchdom.createElement("dependency")
			depnode.setAttribute("patchname", dependency)
			depsnode.appendChild(depnode)
		if exclusions:
			exsnode = self.patchdom.createElement("exclusionlist")
			self.patchroot.appendChild(exsnode)
		for exclusion in exclusions:
			exnode = self.patchdom.createElement("exclusion")
			exnode.setAttribute("patchname", exclusion)
			exsnode.appendChild(exnode)
		
	def buildXMLPatch(self, base, change):
		basedom = domOrFile(base)
		changedom = domOrFile(change)
		basedom = flattenIDs(basedom, flattentags)
		changedom = flattenIDs(changedom, flattentags)
#		print "looking for nodes in base that are missing in change..."
		deletions = self.findMissing(basedom, changedom)
#		print "found:", len(deletions)
		for deletion in deletions:
			appendpath, node = deletion
			self.appendDeletion(appendpath)
#		print "looking for nodes in change that are missing in base..."
#		breakpoint()
		additions = self.findMissing(changedom, basedom)
		#		print "found:", len(additions)
		for addition in additions:
			appendpath, node = addition
			self.appendAddition(appendpath, node)

	def findMissing(self, leftdom, rightdom):
		searchspace = []
		for node in leftdom.childNodes:
			searchspace.append((node, "/" + node.nodeName))
		missing = []
		while searchspace:
			thisnode, pathquery = searchspace.pop()
			try:
				thisid = thisnode.getAttribute("id")
			except AttributeError:
#				print "no id attribute at node", thisnode._get_nodeName()
				continue
#			print "working at node", thisnode._get_nodeValue(), thisnode._get_nodeName(), thisnode._get_nodeType()
#			breakpoint()
			#			print "evaluating xpath:", pathquery
			# get all the nodes that match this path
			pathmatches = xpath.Evaluate(pathquery, rightdom)
			if not pathmatches:
				# no patch matches - this node is not present
#				print "(no path matches) adding missing node at", pathquery
				missing.append((pathquery, thisnode))
				continue
			found = False
			for node in pathmatches:
				if thisnode.isEqualNode(node):
					found = True
					break
			if not found:
				if not thisnode.childNodes:
#					print "(no child nodes) adding missing node at", pathquery
					missing.append((pathquery, thisnode))
				# print "not equivalent!"
				# based on what child nodes this node has
				for node in thisnode.childNodes:
					# skip whitespace nodes
					if node.nodeValue and not node.nodeValue.strip():
						continue
					if node.nodeName == "#text":
#						print "(child node has non-equivalent text) adding missing node at", pathquery
						missing.append((pathquery, thisnode))
						continue
					newpath = "/" + node.nodeName
					childid = node.getAttribute("id")
					if childid:
						newpath += "[@id='%s']" % childid
					searchitem = (node, pathquery + newpath)
#					print "adding item", searchitem, "to searchlist"
					searchspace.append(searchitem)
#			else:
#				print "equivalent!"
		return missing

	def appendAddition(self, appendpath, domnode):
		addnode = self.patchdom.createElement("change")
		addnode.setAttribute("type", "addition")
		# os.path manipulation to get at parent path for addition
		addnode.setAttribute("path", os.path.dirname(appendpath))
		# we need a version that corresponds to our own dom tree
		thisdomnode = self.patchdom.importNode(domnode, True)
		addnode.appendChild(thisdomnode)
		self.patchroot.appendChild(addnode)
		
	def appendDeletion(self, appendpath):
		delnode = self.patchdom.createElement("change")
		delnode.setAttribute("type", "deletion")
		delnode.setAttribute("path", appendpath)
		self.patchroot.appendChild(delnode)
		
	def convertToReplacementPatch(self):
		self.compressAdditionDeletionPairs()
		self.removeNonReplacementChanges()

	# to make "change in place" patches
	# looks for pairs of additions and deletions that work at the same xpath
	# and converts them into a single "replacement" change
	def compressAdditionDeletionPairs(self):
		# look up addition changes
		additionxpath = "/changes/change[@type='addition']"
		additionnodes = xpath.Evaluate(additionxpath, self.patchdom)
		# get the deletion changes to compare
		deletionxpath = "/changes/change[@type='deletion']"
		deletionnodes = xpath.Evaluate(deletionxpath, self.patchdom)
		for additionnode in additionnodes:
			# find out what this change is adding
			addcontent = additionnode._get_firstChild()
			nodename = addcontent._get_nodeName()
			nodepath = additionnode.getAttribute("path")
			nodeid = addcontent.getAttribute("id")
			# resolve into path for deletion change
			deletionpath = "%s/%s[@id='%s']" % (nodepath, nodename, nodeid)
			# look for match
			matchnode = None
			for deletionnode in deletionnodes:
				delpath = deletionnode.getAttribute("path")
				if delpath == deletionpath:
					if matchnode:
						matchnode = None
						print "more than one match for addition"
						break
					matchnode = deletionnode
			if not matchnode:
				print "problem finding match for addition: skipping"
				continue
			deletionnode = matchnode
			# build replacement change - the deletion path with the addition content
			changenode = deletionnode.cloneNode(True)
			changenode.setAttribute("type", "replacement")
			changecontent = addcontent.cloneNode(True)
			changenode.appendChild(changecontent)
			self.patchroot.appendChild(changenode)
			# remove addition and deletion change
			addparent = additionnode._get_parentNode()
			addparent.removeChild(additionnode)
			delparent = deletionnode._get_parentNode()
			delparent.removeChild(deletionnode)

	def removeNonReplacementChanges(self):
		# look up addition changes
		additionxpath = "/changes/change[@type='addition']"
		additionnodes = xpath.Evaluate(additionxpath, self.patchdom)
		# get the deletion changes to compare
		deletionxpath = "/changes/change[@type='deletion']"
		deletionnodes = xpath.Evaluate(deletionxpath, self.patchdom)
		for additionnode in additionnodes:
			addparent = additionnode._get_parentNode()
			addparent.removeChild(additionnode)
		for deletionnode in deletionnodes:
			delparent = deletionnode._get_parentNode()
			delparent.removeChild(deletionnode)
			
			
	def getDOM(self):
		return self.patchdom

	def dump(self, output=None):
		if output:
			PrettyPrintFile(self.patchdom, output)
		else:
			PrettyPrint(self.patchdom)

if __name__ == "__main__":
	if len(sys.argv) > 4 or len(sys.argv) < 3: 
		print "usage ./makepatch.py <base.xml> <change.xml> <patch.xml>"
		sys.exit(1)
	basexml = sys.argv[1]
	changexml = sys.argv[2]
	if len(sys.argv) == 4:
		output = sys.argv[3]
	else:
		output = None
	patch = XMLPatch(basexml, changexml)
	patch.compressAdditionDeletionPairs()
	if output:
		patch.dump(output)
	else:
		patch.dump()
