# Supplementary material for: Version control of pathway models using XML patches
Source: BMC Syst Biol. 2009 Mar 17;3:34. doi: 10.1186/1752-0509-3-34 (PMC2674044; doi:10.1186/1752-0509-3-34)
Supplement: Additional file 1 — XML diff and patch tool. Source code for the tool described in this paper. Instructions for installation and use are included in the file. [file 1752-0509-3-34-S1.zip › xmldiff-0.11/modeltools.py]

#!/usr/bin/python

# contains classes that implement behaviour for a model tool needed by the patch tool

# I think getParametersFromPatch() and getReactionsFromPatch() might actually be generic because they work on SBML
# not hugely important at this point.

import os
import pxdom
from xml import xpath
from subprocess import Popen

from xmlfunctions import xmlpathFromChangeNode, xmlpathFromNode

import pdb
_pdb = pdb.Pdb()
breakpoint = _pdb.set_trace

# this effectively defines an interface
class ModelToolWrapper:
	def __init__(self, path, clpath):
		self.toolpath = path
		self.cltoolpath = clpath
		
	# convert from SBML to native (.cps) format
	def convert(self, modelfile):
		pass

	# run simulation on given file
	def simulate(self, modelfile, native):
		pass
	
	# use tool to setup new patch given basefile
	def buildNewPatch(self, basefile):
		pass

	# kill existing instance of tool
	def killOldInstance(self):
		pass

	# look up configuration in a basefile and make a patch to 
	# add this configuration to another file
	def makeConfigurationPatch(self, basefile):
		pass
		
	# get the file extension for this model tool
	def getExtension(self):
		pass

class CopasiWrapper(ModelToolWrapper):
	def __init__(self, path, clpath):
		ModelToolWrapper.__init__(self, path, clpath)
		self.basepath = os.path.dirname(path) + "/.."
		self.pname = os.path.basename(path)
		self.processinfo = None
		
	def convert(self, modelfile):
		nativefile = modelfile + ".cps"
		command = "%s -i %s -s %s" % (self.cltoolpath, modelfile, nativefile)
		print "converting with command:", command
		os.system(command)
		return nativefile

	def simulate(self, modelfile, native=False):
		self.killOldInstance()
		if native:
			command = "%s -c %s %s &" % (self.toolpath, self.basepath, modelfile)
		else:
			command = "%s -c %s -i %s &" % (self.toolpath, self.basepath, modelfile)
		self.processinfo = Popen(command.split())

	def buildNewPatch(self, basefile):
		command = "%s -c %s -i %s &" % (self.toolpath, self.basepath, basefile)
		self.processinfo = Popen(command.split())

	def killOldInstance(self):
		if not self.processinfo:
			return
		command = "kill %s" % (self.processinfo.pid)
		print "killing old modeltool instance with command:", command
		os.system(command)

	def makeConfigurationPatch(self, basefile):
		basedom = pxdom.parse(basefile)
		# read configuration xpaths
		tcxpath = "/COPASI/ListOfTasks/Task[@type='timeCourse']/Problem"
		reppaths = [	tcxpath + "/Parameter[@name='StepNumber']", 
						tcxpath + "/Parameter[@name='StepSize']",
						tcxpath + "/Parameter[@name='Duration']",
						"/COPASI/ListOfPlots"]
		changenodes = {}
		for path in reppaths:
			nodes = xpath.Evaluate(path, basedom)
			if len(nodes) != 1:
				print "problem resolving Copasi configuration at", path
				return
			else:
				node = nodes[0]
			changenodes[path] = node
		# build patch
		changedom = pxdom.Document()
		changeroot = changedom.createElement("changes")
		changedom.appendChild(changeroot)
		desctext = changedom.createTextNode("Configuration change for Copasi files - adds plotting data")
		descnode = changedom.createElement("description")
		descnode.appendChild(desctext)
		changeroot.appendChild(descnode)
		for path in changenodes:
			changecontent = changenodes[path]
			# build change information
			patchnode = changedom.createElement("change")
			if path[8:] == "ListOfPlots":
				patchnode.setAttribute("path", "/COPASI")
				patchnode.setAttribute("insertbefore", "/COPASI/SBMLReference")
				patchnode.setAttribute("type", "addition")
			else:
				patchnode.setAttribute("path", path)
				patchnode.setAttribute("type", "replacement")
			# convert to this dom
			mycontent = changedom.importNode(changecontent, True)
			patchnode.appendChild(mycontent)
			changeroot.appendChild(patchnode)
		return changedom
			
	def getExtension(self):
		return ".cps"

			
	##########
	# FIXME:
	# I don't think these should be here at all - they're not part of a model tool interface
	# not quite sure where they should go though
	##########
	def getParametersFromSBML(self, sbmldom):
		ps = ParameterSet()
		reactionelems = sbmldom.getElementsByTagName("reaction")
		for reactionelem in reactionelems:
			reactionname = reactionelem.getAttribute("id")
			paramelems = reactionelem.getElementsByTagName("parameter")
			for paramelem in paramelems:
				paramname = paramelem.getAttribute("id")
				paramvalue = paramelem.getAttribute("value")
				path = xmlpathFromNode(paramelem)
				ps.addParameter(path, reactionname, paramname, paramvalue)
		return ps

	def getParametersFromPatch(self, patchdom):
		ps = ParameterSet()
		changeelems = patchdom.getElementsByTagName("change")
		for changeelem in changeelems:
			reactionelems = changeelem.getElementsByTagName("reaction")
			for reactionelem in reactionelems:
				reactionname = reactionelem.getAttribute("id")
				paramelems = reactionelem.getElementsByTagName("parameter")
				for paramelem in paramelems:
					paramname = paramelem.getAttribute("id")
					paramvalue = paramelem.getAttribute("value")
					path = xmlpathFromChangeNode(changeelem, paramelem)
					ps.addParameter(path, reactionname, paramname, paramvalue)
		return ps

	def getReactionsFromSBML(self, sbmldom):
		rs = ReactionSet()
		reactionelems = sbmldom.getElementsByTagName("reaction")
		for reactionelem in reactionelems:
			reactionname = reactionelem.getAttribute("id")
			allspecies = []
			lors = reactionelem.getElementsByTagName("listOfReactants")
			if lors:
				lor = lors[0]
				for species in lor.getElementsByTagName("speciesReference"):
					speciesname = species.getAttribute("species")
					allspecies.append(speciesname)
			lops = reactionelem.getElementsByTagName("listOfProducts")
			if lops:
				lop = lops[0]
				for species in lop.getElementsByTagName("speciesReference"):
					speciesname = species.getAttribute("species")
					allspecies.append(speciesname)
			loms = reactionelem.getElementsByTagName("listOfModifiers")
			if loms:
				lom = loms[0]
				for species in lom.getElementsByTagName("modifierSpeciesReference"):
					speciesname = species.getAttribute("species")
					allspecies.append(speciesname)
			path = xmlpathFromNode(reactionelem)
			rs.addReaction(path, reactionname, allspecies)
		specieselems = sbmldom.getElementsByTagName("species")
		for specieselem in specieselems:
			speciesname = specieselem.getAttribute("id")
			path = xmlpathFromNode(specieselem)
			rs.addSpecies(path, speciesname)
		return rs

	def getReactionsFromPatch(self, patchdom):
		rs = ReactionSet()
		changeelems = patchdom.getElementsByTagName("change")
		for changeelem in changeelems:
			reactionelems = changeelem.getElementsByTagName("reaction")
			for reactionelem in reactionelems:
				reactionname = reactionelem.getAttribute("id")
				allspecies = []
				lors = reactionelem.getElementsByTagName("listOfReactants")
				if lors:
					lor = lors[0]
					for species in lor.getElementsByTagName("speciesReference"):
						speciesname = species.getAttribute("species")
						allspecies.append(speciesname)
				lops = reactionelem.getElementsByTagName("listOfProducts")
				if lops:
					lop = lops[0]
					for species in lop.getElementsByTagName("speciesReference"):
						speciesname = species.getAttribute("species")
						allspecies.append(speciesname)
				loms = reactionelem.getElementsByTagName("listOfModifiers")
				if loms:
					lom = loms[0]
					for species in lom.getElementsByTagName("modifierSpeciesReference"):
						speciesname = species.getAttribute("species")
						allspecies.append(speciesname)
				path = xmlpathFromChangeNode(changeelem, reactionelem)
				rs.addReaction(path, reactionname, allspecies)
			specieselems = changeelem.getElementsByTagName("species")
			for specieselem in specieselems:
				speciesname = specieselem.getAttribute("id")
				path = xmlpathFromChangeNode(changeelem, specieselem)
				rs.addSpecies(path, speciesname)
		return rs

# represents a list of a parameters and their values
# based on where they are found in an XML document
# can be converted into a "replacement" patch, that sets the values of these parameters
# (remind anybody of a PRF?)
class ParameterSet:
	class Reaction:
		def __init__(self, name):
			self.name = name
			# from parameter name to value
			self.pvalues = {}
			# from parameter name to xpath
			self.ppaths = {}

		def addParameter(self, name, value, path):
			self.pvalues[name] = value
			self.ppaths[name] = path

	def __init__(self):
		# from reaction names to reaction objects
		self.reactions = {}

	def addParameter(self, path, reactionname, parameter, value):
		if reactionname not in self.reactions:
			self.reactions[reactionname] = self.Reaction(reactionname)
		reaction = self.reactions[reactionname]
		reaction.addParameter(parameter, value, path)
		
	def toPatch(self, desc, dependson):
		# dom initialisation stuff. From makepatch.py. 
		# Some refactorisation would be nice, but a bit complicated at this stage.
		patchdom = pxdom.Document()
		patchroot = patchdom.createElement("changes")
		descnode = patchdom.createElement("description")
		patchdom.appendChild(patchroot)
		patchroot.appendChild(descnode)
		desctext = patchdom.createTextNode(desc)
		descnode.appendChild(desctext)
		depsnode = patchdom.createElement("dependencylist")
		patchroot.appendChild(depsnode)
		# build a change patch for all the parameter values listed
		for reactionname in self.reactions:
			reaction = self.reactions[reactionname]
			for parameter in reaction.pvalues:
				value = reaction.pvalues[parameter]
				path = reaction.ppaths[parameter]
				changenode = patchdom.createElement("change")
				changenode.setAttribute("type", "replacement")
				changenode.setAttribute("path", path)
				replacementnode = patchdom.createElement("parameter")
				replacementnode.setAttribute("id", parameter)
				replacementnode.setAttribute("value", value)
				changenode.appendChild(replacementnode)
				patchroot.appendChild(changenode)
		# add dependency information
		for dependency in dependson:
			depnode = patchdom.createElement("dependency")
			depnode.setAttribute("patchname", dependency)
			depsnode.appendChild(depnode)
		return patchdom

class ReactionSet:
	def __init__(self):
		# from xpath of reaction to list of reaction name
		# it must be a list, because we could have to append more than one reaction
		# at the same point
		self.paths = {}
		# from reaction name to list of included species
		self.reactions = {}
		# from species to path
		self.speciepaths = {}
		# from reaction to path
		self.reactionpaths = {}

	def addReaction(self, path, reaction, species):
		if path not in self.paths:
			self.paths[path] = []
		self.paths[path].append(reaction)
		self.reactions[reaction] = species
		self.reactionpaths[reaction] = path

	def addSpecies(self, path, specie):
		self.speciepaths[specie] = path

	def reactionsFromSpecies(self, species):
		included = []
		for reaction in self.reactions:
			for participant in self.reactions[reaction]:
				if participant in species:
					included.append(reaction)
					break
		return included

	def toPatch(self, species, desc, dependson):
		# dom initialisation stuff. From makepatch.py. 
		# Some refactorisation would be nice, but a bit complicated at this stage.
		patchdom = pxdom.Document()
		patchroot = patchdom.createElement("changes")
		descnode = patchdom.createElement("description")
		patchdom.appendChild(patchroot)
		patchroot.appendChild(descnode)
		desctext = patchdom.createTextNode(desc)
		descnode.appendChild(desctext)
		depsnode = patchdom.createElement("dependencylist")
		patchroot.appendChild(depsnode)
		for specie in species:
			path = self.speciepaths[specie]
			changenode = patchdom.createElement("change")
			changenode.setAttribute("type", "deletion")
			changenode.setAttribute("path", path)
			patchroot.appendChild(changenode)
		removedreactions = self.reactionsFromSpecies(species)
		for reaction in removedreactions:
			path = self.reactionpaths[reaction]
			changenode = patchdom.createElement("change")
			changenode.setAttribute("type", "deletion")
			changenode.setAttribute("path", path)
			patchroot.appendChild(changenode)
		# add dependency information
		for dependency in dependson:
			depnode = patchdom.createElement("dependency")
			depnode.setAttribute("patchname", dependency)
			depsnode.appendChild(depnode)
		return patchdom
