# Supplementary material for: Version control of pathway models using XML patches
Source: BMC Syst Biol. 2009 Mar 17;3:34. doi: 10.1186/1752-0509-3-34 (PMC2674044; doi:10.1186/1752-0509-3-34)
Supplement: Additional file 1 — XML diff and patch tool. Source code for the tool described in this paper. Instructions for installation and use are included in the file. [file 1752-0509-3-34-S1.zip › xmldiff-0.11/patchgui.py]

#!/usr/bin/python

# GUI to build and apply XML patches

# The underlying mechanisms here are generic, but the GUI is presented to 
# be specific to this application.

# Thus we have 	extra pathways (addition patches)
# 				knockouts (removal patches, dependent on addition patches)
#				parameter sets (change patches)

from makepatch import *
from applypatch import *
from xmlfunctions import *
from modeltools import *
from settings import *

import pxdom
from Tkinter import *
from FileDialog import *
import os.path
import os
import sys
from xml import xpath

import pdb
_pdb = pdb.Pdb()
breakpoint = _pdb.set_trace

class PatchGUI:
	def __init__(self, window, modeltool):
		self.root = window
		self.modeltool = modeltool
		# we keep this so that we don't have to parse an XML file
		# over and over. See the method getBaseDom()
		self.basedom = None
		# gui elements we'll build later
		self.modelvar = None
		self.pgui = None
		self.dgui = None
		self.cgui = None
		# from patch name to PatchWrapper object
		self.patches = {}
		self.setMenuBar()
		self.addComponents()
		
	def setMenuBar(self):
		filemenu = [('Load Patch Set', 0, self.load),
					('Save Patch Set', 0, self.save),
					('Load Copasi Configuration', 0, self.chooseConfiguration),
					('Quit', 0, self.quit)]
		patchmenu = [	('Build New Patch', 0, self.buildPatch),
						('Add patch', 0, self.newPatchGUI),
						('Add knockout', 0, self.buildDependentPatch),
						('Set parameter values', 0, self.setParameters)]
		modelmenu = [	('Simulate Model', 0, self.patchAndSimulate)]
		self.menubar = [	('File', 0, filemenu), ('Patches', 0, patchmenu), ('Model', 0, modelmenu)	]
	
	def addComponents(self):
		makeMenuBar(self.root, self.menubar)
		self.buildTopPanel()
		self.buildPatchPanel()
		
	def	buildTopPanel(self):
		# control buttons
		tf = Frame(self.root)
		tf.pack(side="top", fill="both", expand="yes")
		# base model path
		self.modelvar = StringVar()
		l = Label(tf, text="Base Model:")
		l.pack(side="left",fill="x")
		e = Entry(tf)
		e["textvariable"] = self.modelvar
		e["width"] = 30
		e.pack(side="left",fill="x")
		button = Button(tf, text="Choose", command=self.chooseBaseModel)
		button.pack(side="left")
		
	def addPatchFrame(self, label, fr):
		# label
		l = Label(fr, text=label)
		l.pack(side="top")
		# frame, to house the patch names and checkboxes
		f = Frame(fr, bd=1, relief=SUNKEN)
		f.pack(side="top", fill="both", expand="yes")
		# description box
		descbox = Text(fr, borderwidth=1, relief="sunken")
		descbox['width'] = 20
		descbox['height'] = 15
		descbox.pack(side="top", fill="both", expand="yes")
		return f, descbox 
		
	def buildPatchPanel(self):
		# main frame 
 		bf = Frame(self.root, bd=1)
 		bf.pack(side="top", expand="yes")
		# left frame
		lf = Frame(bf, bd=1, relief=SUNKEN)
		lf.pack(side="left", fill="both", expand="yes")
		pframe, pdesc = self.addPatchFrame("Patch", lf)
		self.pgui = PatchGroupGUIComponents(self.patches, pframe, pdesc, "patch")
		# mid frame 
		mf = Frame(bf, bd=1, relief=SUNKEN)
		mf.pack(side="left", fill="both", expand="yes")
		dframe, ddesc = self.addPatchFrame("Knockouts", mf)
		self.dgui = PatchGroupGUIComponents(self.patches, dframe, ddesc, "dependent")
		# right frame 
		rf = Frame(bf, bd=1, relief=SUNKEN)
		rf.pack(side="left", fill="both", expand="yes")
		cframe, cdesc = self.addPatchFrame("Parameter sets", rf)		
		self.cgui = PatchGroupGUIComponents(self.patches, cframe, cdesc, "change")
		# extra drug frame
		xf = Frame(bf, bd=1, relief=SUNKEN)
		xf.pack(side="left", fill="both", expand="yes")
		drframe, drdesc = self.addPatchFrame("Drug Interventions", xf)
		self.xgui = PatchGroupGUIComponents(self.patches, drframe, drdesc, "drugs")
		# configuration frame
		confframe = Frame(self.root)
		confframe.pack(side="top", fill="both")
		conflabel = Label(confframe, text="Copasi Configuration File")
		conflabel.pack(side="left")
		self.confentry = Entry(confframe)
		self.confentry.pack(side="left")
		choosebutton = Button(confframe, text="choose", command=self.chooseConfiguration)
		choosebutton.pack(side="left")
		# button frame
		buttonframe = Frame(self.root)
		buttonframe.pack(side="top", fill="both")
		npbutton = Button(buttonframe, text="Patch and Save", command=self.patchAndSave)
		npbutton.pack(side="right")
		npbutton = Button(buttonframe, text="Patch and Simulate", command=self.patchAndSimulate)
		npbutton.pack(side="right")
		
	def chooseConfiguration(self):
		choosepattern = "*" + self.modeltool.getExtension()
		conffile = LoadFileDialog(self.root).go(".", pattern=choosepattern)
		if conffile:
			self.setConfiguration(conffile)

	def isConfigurationAvailable(self):
		return self.confentry.get()
		
	def setConfiguration(self, conf):
		self.confentry.delete(0, END)
		self.confentry.insert(0, conf)

	def getConfiguration(self):
		return self.confentry.get()

	def getConfigurationDOM(self):
		conffile = self.getConfiguration()
		# FIXME: error checking
		return pxdom.parse(conffile)
	
	def updateDescription(self, pw):
		patchtype = pw.getPatchType()
		pw.select()
		if patchtype == "patch":
			self.pgui.updateDescription(pw.desc)
		elif patchtype == "dependent":
			self.dgui.updateDescription(pw.desc)
		elif patchtype == "change":
			self.cgui.updateDescription(pw.desc)
		
	def updatePatchLists(self):
		self.pgui.updatePatchList()
		self.dgui.updatePatchList()
		self.cgui.updatePatchList()

	def addPatch(self, patchname, patchdom, patchtype="", desc=""):
		pw = PatchWrapper(patchname, desc, patchdom, patchtype)
		if not patchtype:
			# this also sets it in the pw object
			patchtype = pw.getPatchType()
		if not desc:
			pw.getDescFromDom()
		self.patches[patchname] = pw
		return pw

	def newPatchGUI(self):
		basedom = self.getBaseDom()
		if not basedom:
			print "cannot patch without base!"
			return
		if self.patches:
			exclusions = self.getPatches("What patches will this patch exclude", ["dependent", "change"])
		else:
			exclusions = []
		pw = self.newPatchGUIFromBase(basedom, "patch", exclusions=exclusions)
		pw.exclusions = exclusions
		self.resolveExclusions()
		self.updatePatchLists()
		self.updateDescription(pw)

	def newDependentPatchGUI(self):
		# get patches on which the new patch will depend
		dependents = self.getPatches("What will the new patch depend on", ["dependent", "change"])
		# patch base to this level
		basedom = self.applyPatches(dependents)
		# call newPatch... with this patched base
		pw = self.newPatchGUIFromBase(basedom, "dependent")
		pw.dependson = dependents
		self.updatePatchLists()
		self.updateDescription(pw)

	def newPatchGUIFromBase(self, basedom, patchtype, dependson=[], exclusions=[]):
		patchpath = LoadFileDialog(self.root).go(modeldir, pattern="*.xml")
		if not patchpath:
			return
		patchdom = checkValidXML(patchpath)
		if not patchdom:
			return
		desc = GetTextDialog("Patch Description").text
		newpatch = XMLPatch(basedom, patchpath, desc, dependson, exclusions)
		if patchtype=="change":
			newpatch.convertToReplacementPatch()
		patchdom = newpatch.getDOM()
		patchfile = os.path.basename(patchpath)
		patchname, ext = os.path.splitext(patchfile)
		pw = self.addPatch(patchname, patchdom, patchtype, desc)
		return pw		

	# exclusions is a list of patch types we should not list
	def getPatches(self, text, exclusions=[]):
		patchnames = []
		for patchname in self.patches:
			pw = self.patches[patchname]
			if pw.getPatchType() not in exclusions:
				patchnames.append(patchname)
		patchnames.sort()
		# get patches using a GUI
		message = text + ": choose patch"
		patches = SelectItems(message, patchnames).selected
		return patches

	def setParametersThroughModelTool(self):
		dependents = self.getPatches("What will the parameter set depend on", ["dependent", "change"])
		# patch base to this level
		basedom = self.applyPatches(dependents)
		# call newPatch... with this patched base
		pw = self.newPatchGUIFromBase(basedom, "change")
		pw.dependson = dependents
		self.updatePatchLists()
		self.updateDescription(pw)
		
	def setParametersOld(self):
		dependents = self.getPatches("What will the parameter set depend on", ["dependent", "change"])
		# FIXME:
		# assume they only choose one - we need to enforce this
		deppatch = dependents[0]
		patchdom = self.patches[deppatch].dom
		# find parameters for this patch
		ps = self.modeltool.getParametersFromPatch(patchdom)
		# Allow user to choose paramter values
		SetParameterValues(ps)
		# get name and description of patch
		name = GetNameDialog("Parameter Set Name").text
		if not name:
			return
		desc = GetTextDialog("Parameter Set Description").text
		# build change patch based on new values
		patchdom = ps.toPatch(desc, dependents)
		pw = self.addPatch(name, patchdom, "change", desc)
		pw.dependson = dependents
		self.updatePatchLists()
		self.updateDescription(pw)
		
	def setParameters(self):
		dependents = self.getPatches("What will the parameter set depend on", ["dependent", "change"])
		patches = [ self.patches[patch] for patch in dependents ]
		# build patched file
		sbmldom = self.applyPatches(patches)
		# find parameters for this patch
		ps = self.modeltool.getParametersFromSBML(sbmldom)
		# Allow user to choose paramter values
		SetParameterValues(ps)
		# get name and description of patch
		name = GetNameDialog("Parameter Set Name").text
		if not name:
			return
		desc = GetTextDialog("Parameter Set Description").text
		# build change patch based on new values
		patchdom = ps.toPatch(desc, dependents)
		pw = self.addPatch(name, patchdom, "change", desc)
		pw.dependson = dependents
		self.updatePatchLists()
		self.updateDescription(pw)
		
	def buildDependentPatchDrug(self):
		dependents = self.getPatches("what pathway does the drug target", ["dependent", "change"])
		patches = [ self.patches[patch] for patch in dependents ]
		# build patched file
		sbmldom = self.applyPatches(patches)
		rs = self.modeltool.getReactionsFromSBML(sbmldom)
		species = rs.speciepaths.keys()
		species.sort()
		# allow user to choose species to knock out
		knockouts = SelectItems("Drug knocks out which species?", species).selected
		# get name and description of patch
		name = GetNameDialog("Drug Name").text
		if not name:
			return
		desc = GetTextDialog("Drug Description").text
		# build change patch to knock out these items
		depdom = rs.toPatch(knockouts, desc, dependents)		
		pw = self.addPatch(name, depdom, "drug", desc)
		pw.dependson = dependents
		self.resolveDependencies()
		self.updatePatchLists()
		self.updateDescription(pw)

	def buildDependentPatch(self):
		dependents = self.getPatches("what will the new patch depend on", ["dependent", "change"])
		patches = [ self.patches[patch] for patch in dependents ]
		# build patched file
		sbmldom = self.applyPatches(patches)
		rs = self.modeltool.getReactionsFromSBML(sbmldom)
		species = rs.speciepaths.keys()
		species.sort()
		# allow user to choose species to knock out
		knockouts = SelectItems("Knockout which species?", species).selected
		# get name and description of patch
		name = GetNameDialog("Knockout Name").text
		if not name:
			return
		desc = GetTextDialog("Knockout Description").text
		# build change patch to knock out these items
		depdom = rs.toPatch(knockouts, desc, dependents)		
		pw = self.addPatch(name, depdom, "dependent", desc)
		pw.dependson = dependents
		self.resolveDependencies()
		self.updatePatchLists()
		self.updateDescription(pw)

	def buildDependentPatchOld(self):
		dependents = self.getPatches("what will the new patch depend on", ["dependent", "change"])
		# FIXME:
		# assume they only choose one - we need to enforce this
		deppatch = dependents[0]
		patchdom = self.patches[deppatch].dom
		rs = self.modeltool.getReactionsFromPatch(patchdom)
		species = rs.speciepaths.keys()
		species.sort()
		# allow user to choose species to knock out
		knockouts = SelectItems("Knockout which species?", species).selected
		# get name and description of patch
		name = GetNameDialog("Knockout Name").text
		if not name:
			return
		desc = GetTextDialog("Knockout Description").text
		# build change patch to knock out these items
		depdom = rs.toPatch(knockouts, desc, dependents)		
		pw = self.addPatch(name, depdom, "dependent", desc)
		pw.dependson = dependents
		self.resolveDependencies()
		self.updatePatchLists()
		self.updateDescription(pw)

	def getBaseDom(self):
		if not self.basedom:
			basefile = self.modelvar.get()
			if not basefile:
				return None
			self.basedom = pxdom.parse(basefile)
		return self.basedom

	def patchAndSave(self):
		savefile = SaveFileDialog(self.root).go(".")
		finaldom = self.getAndApplyPatches()
		PrettyPrintFile(finaldom, savefile)

	def patchAndSimulate(self):
		native = False
		finaldom = self.getAndApplyPatches()
		PrettyPrintFile(finaldom, tempfile)
		if self.isConfigurationAvailable():
			conf = self.getConfiguration()
			confpatchdom = self.modeltool.makeConfigurationPatch(conf)
			newfile = self.modeltool.convert(tempfile)
			newdom = pxdom.parse(newfile)
			print "applying configuration (plot information) from file", self.getConfiguration()
			finaldom = self.manualPatch(newdom, [confpatchdom])
			PrettyPrintFile(finaldom, newfile)
			native = True
		else:
			newfile = tempfile
		self.simulate(newfile, native)

	def getSelectedPatches(self):
		selected = []
		selectedpatches = [ patch for patch in self.patches.values() if patch.isChecked() and patch.getPatchType() == "patch"]
		selecteddpatches = [ patch for patch in self.patches.values() if patch.isChecked() and patch.getPatchType() == "dependent"] 
		selectedcpatches = [ patch for patch in self.patches.values() if patch.isChecked() and patch.getPatchType() == "change"]
		selected = selectedpatches + selecteddpatches + selectedcpatches
		return selected
		
	def getAndApplyPatches(self):
		patches = self.getSelectedPatches()
		finaldom = self.applyPatches(patches)
		return finaldom
		
	# applies patches 
	# patches is a list of PatchWrapper objects
	def applyPatches(self, patches):
		patchdoms = [ pw.dom for pw in patches ]
		basedom = self.getBaseDom()
		basedomcopy = basedom.cloneNode(True)
		pa = PatchApplicator(basedomcopy, patchdoms)
		finaldom = pa.applyAllPatches()
		return finaldom
		
	def manualPatch(self, basedom, patchdomlist):
		pa = PatchApplicator(basedom, patchdomlist)
		finaldom = pa.applyAllPatches()
		return finaldom

	def buildPatch(self):
		basefile = self.modelvar.get()
		self.modeltool.buildNewPatch(basefile)

	def simulate(self, filename, native):
		self.modeltool.simulate(filename, native)

	def chooseBaseModel(self):
		modelpath = LoadFileDialog(self.root).go(modeldir, pattern="*.xml")
		if not modelpath:
			return
		if checkValidXML(modelpath):
			self.modelvar.set(modelpath)				

	# The XML description of a patch only says on what each patch depends
	# this function reverses this indexing, adding what dependents each patch
	# has. Just for convenience.
	def resolveDependencies(self):
		for patchname in self.patches:
			pw = self.patches[patchname]
			for dependency in pw.dependson:
				dpw = self.patches[dependency]
				if patchname not in dpw.dependents:
					dpw.dependents.append(patchname)
	
	# as above, but for exclusions (which are symmetric)
	def resolveExclusions(self):
		for patchname in self.patches:
			pw = self.patches[patchname]
			for exclusion in pw.exclusions:
				epw = self.patches[exclusion]
				if patchname not in epw.exclusions:
					epw.exclusions.append(patchname)

	# loads a base model and its set of patches
	def load(self):
		patchpath = LoadDirectoryDialog(self.root).go(patchdir, pattern="*.patchset")
		if not patchpath:
			return
		# get the last directory and split it to extract information
		# patchset directories are ".modelname.patchset"
		blank, modelname, patchset = os.path.basename(patchpath[:-1]).split(".")
		if patchset != "patchset":
			print "I don't think that was a patchset you just loaded..."
			return
		allfiles = os.listdir(patchpath)
		for filename in allfiles:
			# skip non-xml files
			if filename[-3:] != "xml":
				continue
			# the name, with no directory or extension
			filebase = os.path.splitext(os.path.basename(filename))[0]
			# build the absolute path
			fullpath = patchpath + "/" + filename
			if filebase == modelname:
				self.modelvar.set(fullpath)
			else:
				# if it's a patch, it will have "-patch" after it
				# this also removes the extension
				patchname = filebase.split("-")[0]
				patchdom = pxdom.parse(fullpath)
				# last argument is patchtype, which will be derived when we add it
				self.addPatch(patchname, patchdom, "", "")
		# load conf (if any)
		saveconf = patchpath + ".copasiconf"
		if os.access(saveconf, os.R_OK):
			print "Setting configuration file to:", saveconf
			fh = open(saveconf, "r")
			conf = fh.readline()[:-1]
			fh.close()
			self.setConfiguration(conf)
		self.resolveDependencies()
		self.resolveExclusions()
		self.updatePatchLists()
				
		
	# saves the base model and its set of patches
	# into a new directory
	def save(self):
		# get name for this model set
		basefile = self.modelvar.get()
		if not basefile:
			print "cannot save empty model!"
			return
		basepath = os.path.dirname(basefile)
		modelfile = os.path.basename(basefile)
		modelname = os.path.splitext(modelfile)[0]
		# make directory
		newdir = patchdir + "/." + modelname + ".patchset/"
		if not os.access(newdir, os.R_OK):
			os.mkdir(newdir)
		# save base xml
		basedom = self.getBaseDom()
		savename = newdir + modelfile
		print "writing out base model file:", savename
		PrettyPrintFile(basedom, savename)
		# save patches
		for patchname in self.patches:
			pw = self.patches[patchname]
			self.savePatch(newdir, pw)
		# save configuration (if any)
		if self.isConfigurationAvailable():
			conffile = self.getConfiguration()
			saveconf = newdir + ".copasiconf"
			print "saving Copasi configuration file", saveconf
			fh = open(saveconf, "w")
			print >> fh, conffile
			fh.close()			

	def savePatch(self, pdir, pw):
		patchname = pw.name
		patchfile = patchname + "-patch.xml"
		patchpath = pdir + patchfile
		print "writing out patch file:", patchpath
		PrettyPrintFile(pw.dom, patchpath)

	def quit(self):
		self.root.destroy()

# this carries the whole list of patches, but only operates on its own patches
class PatchGroupGUIComponents:
	def __init__(self, patches, frame, descbox, ptype):
		self.patches = patches
		self.frame = frame
		self.descbox = descbox
		self.ptype = ptype

	def selectPatch(self, patchname):
		currentpatches = self.getMyPatches()
		# deselect all patches
		for pw in currentpatches.values():
			pw.deselect()
		pw = self.patches[patchname]
		pw.select()
		self.updateDescription(pw.getDesc())

	# This also sets the text to look selected
	# so must deselect all the other text
	def updateDescription(self, desc):
		self.descbox.delete(1.0, END)
		self.descbox.insert(END, desc)

	def updatePatchList(self):
		for widget in self.frame.winfo_children():
			widget.destroy()
		patchlist = self.getMyPatches().keys()
		patchlist.sort()
		for patchname in patchlist:
			pw = self.patches[patchname]
			self.addPatchEntry(pw)

	def addPatchEntry(self, pw):
		name = pw.name
		# new frame
		pframe = Frame(self.frame)
		pframe.pack(side="top", fill="both", expand="yes")
		# checkbox for patch
		cbvar = IntVar()
		c =  Checkbutton(pframe, variable=cbvar, command=CheckPatchResponse(self.patches, pw))
		c.pack(side="left", fill="both", expand="yes")
		# name of patch
 		pl = Label(pframe, text=name)
 		pl.pack(side="left", fill="both", expand="yes")
		# initialise GUI variables in patch wrapper object 
		pw.cbvar = cbvar
		pw.label = pl
		# button to display descriptions
		b = Button(pframe, text="Details...", command=DescriptionButtonResponse(name, self.selectPatch))
		b.pack(side="left", fill="both", expand="yes")

	def getMyPatches(self):
		allpatches = {}
		for patchname in self.patches:
			patch = self.patches[patchname]
			if patch.getPatchType() == self.ptype:
				allpatches[patchname] = patch
		return allpatches


class PatchWrapper:
	def __init__(self, name, desc, dom, patchtype):
		self.name = name
		self.desc = desc
		self.dom = dom
		self.patchtype = patchtype
		# a list of patch names we depend on and which depend on us
		self.dependents = []
		self.dependson = []
		# a list of patch names which cannot be used while this patch is in use
		self.exclusions = []
		# gui elements
		self.cbvar = None
		self.label = None
		self.getDependenciesFromDOM()

	def getDependenciesFromDOM(self):
		path = "/changes/dependencylist/dependency"
		depnodes = xpath.Evaluate(path, self.dom)
		for depnode in depnodes:
			depname = depnode.getAttribute("patchname")
			self.dependson.append(depname)
		
	def getDescFromDom(self):
		path = "/changes/description"
		descnode = xpath.Evaluate(path, self.dom)[0]
		self.desc = descnode.childNodes[0]._get_nodeValue()
		
	def select(self):
		self.label["fg"] = "white"
		self.label["bg"] = "black"
		
	def deselect(self):
		self.label["fg"] = "black"
		self.label["bg"] = "white"
		
	def isChecked(self):
		return self.cbvar.get()

	def getDesc(self):
		return self.desc

	def getPatchType(self):
		if not self.patchtype:
			self.patchtype = self.findPatchType()
		return self.patchtype
		
	# this is pretty ugly
	# if something has dependencies it must be a dependent or change patch
	# change patches only have "replacement" changes.
	def findPatchType(self):
		if self.dependson:
			addpatches = xpath.Evaluate("/changes/change[@type='addition']", self.dom)
			delpatches = xpath.Evaluate("/changes/change[@type='deletion']", self.dom)
			if len(addpatches) == 0 and len(delpatches) == 0:
				return "change"
			else:
				return "dependent"
		else:
			return "patch"

class SetParameterValues(Toplevel):
	# ps is a ParameterSet object (from modeltools.py)
	def __init__(self, ps):
		self.ps = ps
		# parameter entry boxes. From parameter name to entry box object
		self.pebs = {}
		Toplevel.__init__(self)
		self.f = Frame(self)
		self.f.pack(side="top", fill="both", expand="yes")
		self.displayAllParameters()
		accbutton = Button(self, text="Accept", command=self.accept)
		accbutton.pack(side="bottom")
		self.wait_window()
		
	def displayAllParameters(self):
		reactionnames = self.ps.reactions.keys()
		reactionnames.sort()
		# for each reaction
		for reactionname in reactionnames:
			reaction = self.ps.reactions[reactionname]
			rf = Frame(self.f)
			rf.pack(side="top", fill="both", expand="yes")
			# display reaction name
			l = Label(rf, text=reactionname, font=("bold"))
			l.pack(side="top", fill="both", expand="yes")
			# display parameters for this reaction
			self.displayReactionParameters(rf, reaction)
			
	def displayReactionParameters(self, rf, reaction):
		for parameter in reaction.pvalues:
			pf = Frame(rf)
			pf.pack(side="bottom", fill="both", expand="yes")
			value = reaction.pvalues[parameter]
			pl = Label(pf, text=parameter)
			pl.pack(side="left", fill="both", expand="yes")
			pe = Entry(pf)
			pe.insert(0, str(value))
			pe.pack(side="left", fill="both", expand="yes")
			fullname = "%s:%s" % (reaction.name, parameter)
			self.pebs[fullname] = pe

	def accept(self):
		# reset the parameter values as entered by the user
		for reactionname in self.ps.reactions:
			reaction = self.ps.reactions[reactionname]
			for parameter in reaction.pvalues:
				fullname = "%s:%s" % (reactionname, parameter)
				newvalue = self.pebs[fullname].get()
				reaction.pvalues[parameter] = newvalue
		self.destroy()
		
			
# presents a listbox of patches
class SelectItems(Toplevel):
	def __init__(self, prompt, items):
		Toplevel.__init__(self)
		f = Frame(self)
		f.pack(side="top", fill="both", expand="yes")
		l = Label(f, text=prompt)
		l.pack(side="top")
		self.lb = Listbox(f, selectmode=EXTENDED)
		self.lb.pack(side="top")
		for item in items:
			self.lb.insert(END, item)
		accbutton = Button(self, text="Accept", command=self.accept)
		accbutton.pack(side="bottom")
		self.selected = []
		self.wait_window()
	
	def accept(self):
		indices = self.lb.curselection()
		self.selected = []
		for index in indices:
			itemname = self.lb.get(index)
			self.selected.append(itemname)
		self.destroy()

class GetTextDialog(Toplevel):
	def __init__(self, prompt):
		Toplevel.__init__(self)
		mf = Frame(self)
		mf.pack(side="top", fill="both", expand="yes")
		l = Label(mf, text=prompt)
		l.pack(side="top")
		self.tb = Text(mf, borderwidth=1, relief="sunken")
		self.tb['width'] = 50
		self.tb['height'] = 25
		self.tb.pack(side="top", fill="both", expand="yes")
		accbutton = Button(self, text="Accept", command=self.accept)
		accbutton.pack(side="bottom")
		# this variable will hold the description, once it has been entered
		self.text = ""
		self.wait_window()
		
	def accept(self):
		self.text = self.tb.get(1.0, END)
		self.destroy()

class GetNameDialog(Toplevel):
	def __init__(self, prompt):
		Toplevel.__init__(self)
		mf = Frame(self)
		mf.pack(side="top", fill="both", expand="yes")
		l = Label(mf, text=prompt)
		l.pack(side="top")
		self.eb = Entry(mf)
		self.eb.pack(side="top", fill="both", expand="yes")
		accbutton = Button(self, text="Accept", command=self.accept)
		accbutton.pack(side="bottom")
		# this variable will hold the description, once it has been entered
		self.text = ""
		self.wait_window()
		
	def accept(self):
		self.text = self.eb.get()
		self.destroy()

# because the native method doesn't seem to work
def listBoxIndex(lb, needle):
	for i in range(lb.size()):
		if lb.get(i) == needle:
			return i
	return -1

def makeMenuBar(window, menus):
	menubar = Frame(window, relief="raised", bd=2)
	menubar.pack(side="top", expand="yes", fill="x")
	for entry in menus:
		mbutton = Menubutton(menubar, text=entry[0], underline=entry[1])
		mbutton.pack(side="left")
		menu = addMenuItems(mbutton, entry[2])
		mbutton['menu'] = menu

def addMenuItems(parent, items):
	menu = Menu(parent)
	for item in items:					 # scan nested items list
		if item == 'separator':			# string: add separator
			menu.add_separator({})
		elif type(item) == ListType:	   # list: disabled item list
			for num in item:
				menu.entryconfig(num, state="disabled")
		elif type(item[2]) != ListType:
			menu.add_command(label	 = item[0],	   # command: 
							 underline = item[1],	   # add command
							 command   = item[2])	   # cmd=callable
		else:
			submenu = addMenuItems(menu, item[2])	# sublist:
			menu.add_cascade(label	 = item[0],		 # make submenu
							 underline = item[1],		 # add cascad
							 menu	  = submenu) 
	return menu 


class LoadDirectoryDialog(FileDialog):

    """Directory selection dialog which checks that the directory exists."""

    title = "Load File Selection Dialog"

    def ok_command(self):
        file = self.get_selection()
        if not os.path.isdir(file):
            self.master.bell()
        else:
            self.quit(file)

# this implements a callback for the description buttons
# Each button has its own instance of this class to set the description textbox (tb)
# to be the particular patch description 
class DescriptionButtonResponse:
	def __init__(self, pname, updatedesccb):
		self.pname = pname
		self.cb = updatedesccb
		
	def __call__(self):
		# call the patchgui function to update the description box
		self.cb(self.pname)

class CheckPatchResponse:
	def __init__(self, allp, pw):
		self.allpatches = allp
		self.pw = pw
		
	def check(self):
		# select this patch
		self.pw.cbvar.set(1)
		# if not selected already, select dependent patches
		for dpatchname in self.pw.dependson:
			dpw = self.allpatches[dpatchname]
			dpw.cbvar.set(1)
			for epatchname in dpw.exclusions:
				epw = self.allpatches[epatchname]
				epw.cbvar.set(0)
		# deselect excluded patches and dependencies
		for epatchname in self.pw.exclusions:
			epw = self.allpatches[epatchname]
			epw.cbvar.set(0)
			for dpatchname in epw.dependents:
				dpw = self.allpatches[dpatchname]
				dpw.cbvar.set(0)
	
	def uncheck(self):
		# deselect any patches that depend on this one
		for dpatchname in self.pw.dependents:
			dpw = self.allpatches[dpatchname]
			dpw.cbvar.set(0)

	def __call__(self):
		# This could be a deselect event
		if not self.pw.cbvar.get():
			self.uncheck()
		else:
			self.check()


def setup():
	global patchdir
	global tempfile
	global modeldir
	global copasipath
	global copasiclpath
	
	if not os.access(patchdir, os.W_OK):
		print "patchdir not available:", patchdir
		sys.exit(1)
		
	if not os.access(modeldir, os.W_OK):
		print "modeldir not available:", modeldir 
		sys.exit(1)

	if not os.access(copasipath, os.X_OK):
		print "copasi executable not found:", copasipath

	if not os.access(copasiclpath, os.X_OK):
		print "copasi command line executable not found:", copasiclpath


if __name__ == '__main__':
	setup()
	w = Tk()
	copasiwrapper = CopasiWrapper(copasipath, copasiclpath)
	pg = PatchGUI(w, copasiwrapper)
	w.mainloop()	
