# Supplementary material for: Version control of pathway models using XML patches
Source: BMC Syst Biol. 2009 Mar 17;3:34. doi: 10.1186/1752-0509-3-34 (PMC2674044; doi:10.1186/1752-0509-3-34)
Supplement: Additional file 1 — XML diff and patch tool. Source code for the tool described in this paper. Instructions for installation and use are included in the file. [file 1752-0509-3-34-S1.zip › xmldiff-0.11/rawdiff.py]

#!/usr/bin/python


import pxdom
import sys


def diffXML(file1, file2):
	dom1 = pxdom.parse(file1)
	dom1.normalize()
	dom2 = pxdom.parse(file2)
	dom2.normalize()
	root1 = dom1.documentElement
	root2 = dom2.documentElement
	return root1.isEqualNode(root2)


if __name__ == "__main__":
	if len(sys.argv) != 3:
		print "usage: ./rawdiff.py <file1.xml> <file2.xml>"
		sys.exit(1)
	file1 = sys.argv[1]
	file2 = sys.argv[2]
	if diffXML(file1, file2):
		print "same"
	else:
		print "different"
		
	
