# Supplementary material for: Version control of pathway models using XML patches
Source: BMC Syst Biol. 2009 Mar 17;3:34. doi: 10.1186/1752-0509-3-34 (PMC2674044; doi:10.1186/1752-0509-3-34)
Supplement: Additional file 1 — XML diff and patch tool. Source code for the tool described in this paper. Instructions for installation and use are included in the file. [file 1752-0509-3-34-S1.zip › xmldiff-0.11/settings.py]

#!/usr/bin/python

import os
import platform

# the xml patching tool settings

# where to store the patchesets once  built
patchdir = os.getenv("HOME") + "/workspace/xmldiff/rorton"

# default directory to look for model xml files
modeldir = os.getenv("HOME") + "/workspace/xmldiff/rorton"

# where to temporarily store models generated as a result of a "patch and simulate"
tempfile = patchdir + "tmpmodel.xml"

# need this for a few path operations of convenience
hostos = platform.uname()[0]

# path to model simulation tool
if hostos == 'Linux':
	copasibase = "/home/pzs/incoming/copasi/bin/"
	copasipath = copasibase + "CopasiUI"
	copasiclpath = copasibase + "CopasiSE"
elif hostos == 'Darwin':
	copasipath = "/Applications/copasi/CopasiUI.app/Contents/MacOS/CopasiUI"
	copasiclpath = "/Applications/copasi/CopasiSE"
elif "Windows" in hostos or "Microsoft" in hostos:
	# add details of your path to Copasi below
	copasipath = ""
	copasiclpath = ""
