# Supplementary material for: Version control of pathway models using XML patches
Source: BMC Syst Biol. 2009 Mar 17;3:34. doi: 10.1186/1752-0509-3-34 (PMC2674044; doi:10.1186/1752-0509-3-34)
Supplement: Additional file 1 — XML diff and patch tool. Source code for the tool described in this paper. Instructions for installation and use are included in the file. [file 1752-0509-3-34-S1.zip › xmldiff-0.11/tester.py]

#!/usr/bin/python

import pxdom
from xml import xpath

doc = pxdom.parse("withplots.cps")
path = "/COPASI/ListOfPlots"
res = xpath.Evaluate(path, doc)
print res
