# Supplementary material for: Version control of pathway models using XML patches
Source: BMC Syst Biol. 2009 Mar 17;3:34. doi: 10.1186/1752-0509-3-34 (PMC2674044; doi:10.1186/1752-0509-3-34)
Supplement: Additional file 1 — XML diff and patch tool. Source code for the tool described in this paper. Instructions for installation and use are included in the file. [file 1752-0509-3-34-S1.zip › xmldiff-0.11/xmlfunctions.py]

#!/usr/bin/python

import pxdom
from StringIO import *
from xml import xpath
from xml.dom.ext import PrettyPrint
import sys
import re
import urllib

nulldom = pxdom.Document()

import pdb
_pdb = pdb.Pdb()
breakpoint = _pdb.set_trace

def checkValidXML(xmlfile):
	print "checking validity of XML file:", xmlfile
	try:
		dom = pxdom.parse(xmlfile)
	except e:
		print "problem with xml file"
		return False
	return dom

def domOrFile(base):
	if type(base) == type(""):
		return pxdom.parse(base)
	elif type(base) == type(nulldom):
		return base
	else:
		print "domOrFile: neither dom nor text!"
		return None
		
# the elements parameter provides a list of elements whose ids we want to flatten
def flattenIDs(dom, elementnames=[]):
	# go through appropriate elements building map from numbered id to name
	idmapping = {}
	for elemname in elementnames:
		changeelements = dom.getElementsByTagName(elemname)
		for changeelement in changeelements:
			ceid = changeelement.getAttribute("id")
			cename = changeelement.getAttribute("name")
			if not ceid or not cename:
				print "element", changeelement._get_nodeName(), "is missing id or name attributes"
			idmapping[ceid] = cename
	# pxdom specific dom2string
	xmlstr = dom.pxdomContent
	idlist = idmapping.keys()
	idlist.sort(lencmp)
	# text search-and-replace from id to name
	for fromid in idmapping:
		toname = idmapping[fromid]
		xmlstr = re.sub(r"\b" + fromid + r"\b", toname, xmlstr)
	newdom = pxdom.parseString(str(xmlstr))
	return newdom

def lencmp(item1, item2):
	return cmp(len(item2), len(item1))
	
	
def domsEquivalent(dom1, dom2):
	dom1 = flattenIDs(dom1)
	dom2 = flattenIDs(dom2)
	return not anyMissing(dom1, dom2) and not anyMissing(dom2, dom1)

# this is really similar to the patch making functionality
def anyMissing(leftdom, rightdom):
		searchspace = []
		missing = []
		for node in leftdom.childNodes:
			searchspace.append((node, "/" + node.nodeName))
		while searchspace:
			thisnode, pathquery = searchspace.pop()
			try:
				thisid = thisnode.getAttribute("id")
			except AttributeError:
#				print "no id attribute at node", thisnode._get_nodeName()
				continue
#			print "working at node", thisnode._get_nodeValue(), thisnode._get_nodeName(), thisnode._get_nodeType()
#			print "evaluating xpath:", pathquery
			# get all the nodes that match this path
			pathmatches = xpath.Evaluate(pathquery, rightdom)
			if not pathmatches:
				if not thisid:
					print "cannot append node without id!"
					continue
				missing.append((pathquery, thisnode, thisid))
				break
			found = False
			for node in pathmatches:
				if thisnode.isEqualNode(node):
					found = True
					break
			if not found:
#				print "not equivalent!"
				for node in thisnode.childNodes:
					# skip whitespace nodes
					if node.nodeValue and not node.nodeValue.strip():
						continue
					# skip the leaf nodes, for the moment
					if node.nodeName == "#text":
						if not thisid:
#							print "cannot append node without id!"
							continue
						missing.append((pathquery, thisnode, thisid))
						break
					newpath = "/" + node.nodeName
					searchitem = (node, pathquery + newpath)
					searchspace.append(searchitem)
#			else:
#				print "equivalent!"
		return len(missing) > 0

def PrettyPrintFile(dom, path):
	fh = open(path, "w")
	PrettyPrint(dom, fh)


# some real problems with these - Copasi says "parse error at line 0 column 0"
# pxdom has some nice features, but it can't output well at all.
def PrettyPrintFileOld(dom, path):
	uri= 'file:' + urllib.pathname2url(path)
	ser= pxdom.getDOMImplementation().createLSSerializer()
 	dom.domConfig.setParameter('format-pretty-print', True)
	ser.writeToURI(dom, uri)
# 	fh = open(path, "w")
# 	dom.domConfig.setParameter('format-pretty-print', True)
# 	print >> fh, dom.pxdomContent


# this doesn't work properly. Really not sure why. 
# Produces utf-16 XML that can't be read by pxdom.parse()
# the PrettyPrintFile works fine though.
# def PrettyPrint(dom):
# # 	dom.domConfig.setParameter('format-pretty-print', True)
# #	dom.domConfig.setParameter('encoding', 'utf-8')
# 	print unicode(dom.pxdomContent)


# adapted from a java version at :
# http://lekkimworld.com/2007/06/19/building_xpath_expression_from_xml_node.html
def xmlpathFromNode(node):
	if not node:
		return None
	# node
	parent = None
	# stack
	hierarchy = []
	# string
	xpath = ""
	
	hierarchy.append(node)
	
	parent = node._get_parentNode()
	while(parent and parent != pxdom.Node.DOCUMENT_NODE):
		hierarchy.append(parent)
		parent = parent._get_parentNode()
		
	# construct xpath
	xpath = ""		
	while hierarchy:
		thisnode = hierarchy.pop()

		handled = False
		
		if thisnode._get_nodeType() == pxdom.Node.ELEMENT_NODE:
		
			# is this the root element?
			if not xpath:
				# root element - just append element name
				xpath += "/"
				xpath += thisnode._get_localName()
			else:
				xpath += "/"
				xpath += thisnode._get_localName()

				if thisnode.hasAttributes():
					if thisnode.hasAttribute("id"):
						xpath += "[@id='%s']" % (thisnode.getAttribute("id"))
						handled = True
					elif thisnode.hasAttribute("name"):
						xpath += "[@id='%s']" % (thisnode.getAttribute("name"))
						handled = True

				if not handled:
					# no known attribute we could use - get sibling index
					prev_siblings = 1
					prev_sibling = thisnode._get_previousSibling()

					while prev_sibling:
						if prev_sibling._get_nodeType() == thisnode._get_nodeType():
							if prev_sibling._get_localName() == thisnode._get_localName():
								prev_siblings += 1
						prev_sibling = prev_sibling._get_previousSibling()
					xpath += "[%d]" % (prev_siblings)
	return xpath
				
# adapted from a java version at :
# http://lekkimworld.com/2007/06/19/building_xpath_expression_from_xml_node.html
# we got up as high as the change root and then append the xpath from the change
# this should give us the full xpath into the main document
def xmlpathFromChangeNode(changeroot, node):
	if not node:
		return None
	# node
	parent = None
	# stack
	hierarchy = []
	# string
	xpath = ""
	
	hierarchy.append(node)
	
	parent = node._get_parentNode()
	while(parent and parent != changeroot):
		hierarchy.append(parent)
		parent = parent._get_parentNode()
		
	# construct xpath
	# it starts off as the path from the change node
	xpath = changeroot.getAttribute("path")
		
	while hierarchy:
		thisnode = hierarchy.pop()

		handled = False
		
		if thisnode._get_nodeType() == pxdom.Node.ELEMENT_NODE:
		
			xpath += "/"
			xpath += thisnode._get_localName()

			if thisnode.hasAttributes():
				if thisnode.hasAttribute("id"):
					xpath += "[@id='%s']" % (thisnode.getAttribute("id"))
					handled = True
				elif thisnode.hasAttribute("name"):
					xpath += "[@id='%s']" % (thisnode.getAttribute("name"))
					handled = True

			if not handled:
				# no known attribute we could use - get sibling index
				prev_siblings = 1
				prev_sibling = thisnode._get_previousSibling()

				while prev_sibling:
					if prev_sibling._get_nodeType() == thisnode._get_nodeType():
						if prev_sibling._get_localName() == thisnode._get_localName():
							prev_siblings += 1
					prev_sibling = prev_sibling._get_previousSibling()
				xpath += "[%d]" % (prev_siblings)
	return xpath
	


if __name__ == "__main__":
	if len(sys.argv) != 3:
		print "(set to test dom equivalence)"
		print "usage: ./xmlfunctions.py <file1.xml> <file2.xml>"
		sys.exit(1)
	dom1 = pxdom.parse(sys.argv[1])
	dom2 = pxdom.parse(sys.argv[2])
	if domsEquivalent(dom1, dom2):
		print "equivalent"
	else:
		print "not equivalent"
