# Supplementary material for: Version control of pathway models using XML patches
Source: BMC Syst Biol. 2009 Mar 17;3:34. doi: 10.1186/1752-0509-3-34 (PMC2674044; doi:10.1186/1752-0509-3-34)
Supplement: Additional file 1 — XML diff and patch tool. Source code for the tool described in this paper. Instructions for installation and use are included in the file. [file 1752-0509-3-34-S1.zip › xmldiff-0.11/README]

This tool is designed to manage different versions of a model using an XML patching system. It is designed to work with an SBML enabled modelling tool, such as Copasi.

Preparing the model to use patches
===

1. You should start by using an SBML generating tool to build a base system. Save this system as SBML. 

2. Make a number of changes to the base system that constitute some module of functionality - as set of reactions - such as adding an extra pathway. Save this new model. 

3. Repeat step 2 a number of times for however many extra reaction sets you have. Overlapping pieces are fine providing they have a consistent naming scheme - they will only be added in once.

Setting up the patches
===

Launch the tool and use the menu options to set up each module as a "patch". This is done by comparing the base system to the base sysetm with extra functionality and recording the changes. Save the patches as a patch-set.

Applying Patches
===

Select what patches you want. Then you can either save the patched model to a file or directly launch your chosen simulation tool on the patched model.

Setting up knockouts
===

The tool allows you to knockout parts of your pathways. There are two ways to do this.

1. Load the base system, with a chosen patch added, into your modelling tool. Remove the pieces you wish to knock out. Save this as a new file and tell the tool to derive a knockout based on the patch and the new file you have just created.

2. Use the (modelling tool specific) knockout selection option. Select a pathway and choose which knockouts you wish to use.

The knockouts are represented as removals from the system. Therefore, if the knockout refers to an element that is present in several of the pathways, it will be effectively be removed from all of them.

Applying knockouts
===

Choose the reaction sets you would like to use. Knockouts that are available for these reaction sets should also be available for selection. Just like applying patches, you can save a new file with the patches and knockouts applied, or launch a modelling tool on the new file directly.

Setting up parameter sets
===

The tool allows sets of parameter values to be selected for each individual patch. There are two ways to do this:

1. Load the base system, with the chosen patch added, into your modelling tool. Set the parameter values you are interested in. Save this model into a separate file and tell the tool to derive the parameter set based on the patch and the new file you have just created.

2. Use the (modelling tool specific) parameter selection option. Select a pathway and choose parameter values.
